# Supplementary material for: Isoeugenol Inhibits Adipogenesis in 3T3-L1 Preadipocytes with Impaired Mitotic Clonal Expansion
Source: Nutrients. 2024 Apr 24;16(9):1262. doi: 10.3390/nu16091262 (PMC11085592; doi:10.3390/nu16091262)
Supplement: Supplementary file 1 [file nutrients-16-01262-s001.zip]

Archive with 1 entries (1 files):
- nutrients-2958626-supplementary.pdf
